# Supplementary material for: Methods for Stratification and Validation Cohorts: A Scoping Review
Source: J Pers Med. 2022 Apr 26;12(5):688. doi: 10.3390/jpm12050688 (PMC9144352; doi:10.3390/jpm12050688)
Supplement: Supplementary file 1 [file jpm-12-00688-s001.zip]

Archive with 1 entries (1 files):
- jpm-1611778-supplementary.pdf
